# Supplementary material for: Investigation of Oxidative DNA Damage Levels in Urine of Healthcare Workers Exposed to Ionizing Radiation
Source: Toxics. 2025 Nov 17;13(11):990. doi: 10.3390/toxics13110990 (PMC12655978; doi:10.3390/toxics13110990)
Supplement: Supplementary file 1 [file toxics-13-00990-s001.zip]

Archive with 1 entries (1 files):
- toxics-3939996-supplementary.pdf
